# Supplementary material for: Identification of Driver Epistatic Gene Pairs Combining Germline and Somatic Mutations in Cancer
Source: Int J Mol Sci. 2023 May 26;24(11):9323. doi: 10.3390/ijms24119323 (PMC10253732; doi:10.3390/ijms24119323)
Supplement: Supplementary file 1 [file ijms-24-09323-s001.zip]

Archive with 3 entries (3 files):
- supplementary-file-s1.csv
- supplementary-file-s2.csv
- supplementary-materials.pdf
