# Supplementary material for: Identification of Driver Epistatic Gene Pairs Combining Germline and Somatic Mutations in Cancer
Source: Int J Mol Sci. 2023 May 26;24(11):9323. doi: 10.3390/ijms24119323 (PMC10253732; doi:10.3390/ijms24119323)
Supplement: Supplementary file 1 [file ijms-24-09323-s001.zip › supplementary-file-s1.csv]

#GENE1	GENE2	ww	ws	wb	sw	ss	sb	bw	bs	bb	chi2	x*	epistatic-pvalue	sa-pvalue
DDX4	KCNJ16	282	3	23	0	6	1	100	1	6	49.043	7.479	0	0.0182351056089963
CCDC73	HTR2B	359	1	18	7	8	2	27	0	0	53.097	1.203	0	0.0322474820382154
SEMG1	CYP2E1	217	0	19	3	6	1	147	1	28	46.035	20.012	0	0.0333516971340551
DDX4	SNX13	287	16	5	0	7	0	102	1	4	47.091	2.397	0	0.0448330073447431
GTF3C3	CPD	319	3	12	2	8	2	66	3	7	54.801	3.433	0	0.052782354240376
ZNF491	FILIP1	319	20	48	0	8	1	22	0	4	46.31	3.44	0	0.0809670636638992
FAM200A	TRIP12	369	19	11	2	10	0	11	0	0	47.795	0.309	0	0.125550266295443
DDX4	CCDC73	278	8	22	0	7	0	100	2	5	48.425	7	0	0.159894247728612
VPS13D	MTNR1B	169	0	34	15	8	0	162	3	31	46.466	31.679	0	0.205271665338166
RASA1	CDKL5	345	3	35	9	9	0	17	0	4	50.892	2.042	0	0.205512318853755
NOTCH2	TENM2	284	24	47	2	13	3	34	4	11	49.481	6.941	0	0.232640334053402
EPHB6	REPS1	261	2	100	6	8	2	28	1	14	45.516	11.881	0	0.240839357106751
DCST2	KLHL6	351	6	11	6	10	0	37	1	0	51.124	1.02	0	0.266932751918971
ZNF418	ARMC2	342	1	42	6	7	1	19	0	4	46.041	2.6	0	0.307841101183972
PCDHA2	PCDHA4	82	7	6	6	3	1	3	0	314	45.577	250.469	0	0.313826685627951
LEMD3	TRHDE	374	24	1	3	7	4	8	1	0	49.494	0.021	0	0.336210270180968
CHD8	TAF1	334	11	17	17	12	6	25	0	0	46.041	1.13	0	0.342166657765641
FRYL	TCTN1	311	1	30	27	10	0	37	0	6	50.228	4.031	0	0.347856032993871
KEL	RC3H1	318	8	27	2	8	2	51	1	5	45.559	4.469	0	0.350834101456591
CSPP1	ZNF521	312	16	10	3	9	0	67	0	5	47.686	2.741	0	0.358656465303877
ZNF491	PRKD1	343	20	24	0	8	1	25	0	1	47.755	1.654	0	0.360365930959952
LRFN2	MYH7	269	17	18	8	15	1	87	4	3	50.547	5.013	0	0.381195314052384
CCDC73	RFC1	352	6	20	6	10	1	24	1	2	50.01	1.437	0	0.385648759543935
CCDC73	FLT1	351	9	18	7	10	0	23	3	1	46.561	1.16	0	0.391014875564644
LYST	PRICKLE1	292	4	5	14	11	2	85	3	6	46	2.58	0	0.394622327800238
INTU	KLHL1	362	11	12	0	7	0	29	0	1	48.887	0.965	0	0.423879471717588
ZNF491	SULF1	366	12	9	0	9	0	21	1	4	57.341	0.812	0	0.436669394397199
RFC1	SERPINA12	358	2	22	9	8	0	16	0	7	47.432	1.655	0	0.451674395147141
TECRL	RFC1	345	7	20	7	10	0	30	0	3	50.809	1.907	0	0.463203685479365
SYCP1	CSPP1	283	3	63	3	8	1	52	1	8	49.244	10.493	0	0.480309274454494
ARHGEF3	ZNF10	176	0	17	1	5	3	191	1	28	46.664	23.92	0	0.504240178035501
CHRM2	CEP290	283	8	98	9	12	7	2	0	3	46.983	1.308	0	0.506136272568154
DDX4	ZNF491	289	3	16	1	6	0	97	0	10	47.696	6.752	0	0.513542787122914
TULP4	TRIP12	317	10	5	13	13	2	52	6	4	46.94	1.333	0	0.513741058723857
MMAA	SDAD1	117	0	251	0	5	3	9	0	37	45.879	32	0	0.517436253453326
PAPSS2	PRICKLE1	367	8	13	1	7	0	23	3	0	46.29	0.742	0	0.524780152008661
MSH6	TXLNG	319	0	19	7	7	0	63	1	6	50.285	4.238	0	0.534219184163011
SULF1	ZNF546	329	4	54	8	11	3	7	1	5	55.088	1.792	0	0.59004400764573
ST18	ALOX5	356	6	18	7	9	3	21	0	2	47.724	1.159	0	0.641594498272505
ITPR1	CDH8	339	11	6	23	15	0	21	5	2	47.118	0.5	0	0.674222381757928
CEP290	USP7	291	2	1	9	11	0	99	9	0	59.422	0.253	0	0.683805187748932
N4BP2L2	ZNF491	220	2	15	5	7	0	162	0	11	48.338	11.025	0	0.689234194247891
SYCP1	ARMC2	306	0	43	6	6	0	55	2	4	46.514	6.797	0	0.697189616879253
SEC63	RBM44	333	2	32	7	8	1	37	1	1	45.796	3.112	0	0.70483181013017
PTPRM	NCOA6	323	10	38	17	14	1	15	0	4	49	2.1	0	0.720248957569277
CFAP47	ARMC2	218	0	21	18	8	0	131	0	26	51.641	18.634	0	0.726053558587402
ZNF431	RFC1	276	7	11	5	9	0	101	1	12	47.223	6.497	0	0.756231028497866
NALCN	UBR5	333	11	4	28	16	2	28	0	0	46.999	0.307	0	0.759927409735814
ADAM9	HDAC9	367	16	6	1	9	0	23	0	0	49.88	0.348	0	0.766429786060134
GEM	KDR	154	2	146	0	6	1	48	1	64	47.169	57.087	0	0.767742489928839
DEPDC4	ZNF10	307	0	36	1	5	0	60	1	12	47.225	8.328	0	0.773014227749577
KMT2E	ARHGEF6	329	3	12	6	8	0	58	4	2	46.52	2.095	0	0.773621407481364
RBBP8	STRBP	372	2	13	5	7	0	23	0	0	46.037	0.733	0	0.795771416543717
TRRAP	KAT6A	273	3	77	31	15	8	11	1	3	49.257	3.077	0	0.810419957523991
CDK12	RBAK	351	5	18	11	10	0	22	0	5	48.721	1.568	0	0.840374535302551
ZNF431	ZNF546	247	7	40	3	9	2	94	0	20	53.505	17.057	0	0.853826000554522
LMNB1	IARS2	343	8	41	1	7	0	22	0	0	45.649	2.222	0	0.854810603291547
ABCA8	KAT6A	209	4	61	14	12	1	92	3	26	50.664	26.459	0	0.868026008401651
ZNF491	TSC22D1	305	6	76	2	7	0	21	0	5	45.521	5.174	0	0.873186239866922
CHD3	UBR1	272	4	65	10	10	1	42	2	16	47.016	11.894	0	0.897566271527935
GTF2E1	GTF2I	358	1	12	5	6	0	34	4	2	47.301	1.241	0	0.901133497601292
CSPP1	BRPF3	275	5	58	0	5	7	63	2	7	47.394	11.29	0	0.924295485314463
SYCP2	C1orf168	269	2	39	11	9	3	75	0	14	47.657	11.882	0	0.951292908107731
LYST	KCNMA1	293	6	2	14	13	0	88	4	2	49.508	0.935	0	0.962404944511961
CCDC73	USP7	368	9	1	6	11	0	25	2	0	51.442	0.063	0	0.988968391015204
ADCY4	SKIDA1	362	6	14	4	10	0	24	1	1	55.832	0.935	0	1
CHD2	UBR3	320	16	23	8	13	0	36	3	3	47.354	2.654	0	1
CSPP1	SRGAP1	292	12	34	3	9	0	68	0	4	50.377	6.874	0	1
DYM	APPBP2	354	1	43	4	7	0	10	0	3	51.853	1.459	0	1
ITPR2	TENM2	255	22	46	3	14	4	62	5	11	50.811	11.126	0	1
MYCBP2	SETDB1	300	4	14	29	13	7	49	1	5	46.994	2.788	0	1
MYH10	DZIP3	364	3	13	8	9	2	21	1	1	50.311	0.772	0	1
NCOA6	NLRC4	335	3	17	13	10	1	39	2	2	46.311	1.982	0	1
NDST3	MYT1	356	14	27	6	11	0	7	1	0	46.878	0.485	0	1
PCDHA2	PCDHA8	73	2	20	4	5	1	7	0	310	46.371	255.146	0	1
PITPNM1	NEK10	174	1	208	6	8	5	9	0	11	47.659	10.896	0	1
RABGAP1L	MYCBP2	284	32	51	3	14	0	31	3	4	49.954	5.203	0	1
RFX6	RFC1	360	8	18	1	8	1	21	1	4	49.284	1.365	0	1
RFX6	TM6SF1	269	0	117	3	5	2	20	3	3	47.092	6.748	0	1
SAMD9	RBM44	229	2	14	15	9	0	133	0	20	49.617	13.136	0	1
SMC1A	MYCBP2	311	32	54	6	16	1	1	1	0	49.537	0.148	0	1
TRIP12	ZNF521	359	9	14	14	14	1	9	2	0	54.238	0.33	0	1
TRRAP	CACNA1F	278	15	60	31	20	3	10	1	4	45.62	2.545	0	1
UGT1A9	INTS7	383	5	12	2	7	0	12	1	0	45.853	0.354	0	1
VPS13D	MYCBP2	161	23	19	6	15	2	151	11	34	45.757	26.863	0	1
DOCK2	GTF2I	341	0	13	30	8	0	26	3	1	45.489	0.992	1.03649831648425E-10	0.633762064490695
ZNF709	ZNF431	283	6	109	6	8	0	5	0	5	45.497	2.836	1.03649831648425E-10	0.784978654779315
DDX4	PCF11	249	5	54	1	6	0	84	11	12	45.425	15.88	1.03649831648425E-10	1
GRIK4	MSH6	297	3	67	23	9	0	18	2	3	45.405	3.818	1.03649831648425E-10	1
HTR2B	ZNF677	354	5	34	2	7	0	13	1	6	45.434	1.867	1.03649831648425E-10	1
NDC80	BAZ1B	191	0	2	2	6	0	202	9	10	45.446	6.281	1.03649831648425E-10	1
TRIP12	BTAF1	366	6	10	17	11	1	9	2	0	44.721	0.234	2.07299663296849E-10	0.00416118789368151
UGT1A9	ZNF483	385	10	5	1	7	1	13	0	0	45.297	0.161	2.07299663296849E-10	0.07972736114123
NOTCH2	CACNA1A	255	13	87	2	10	6	22	5	22	44.816	12.425	2.07299663296849E-10	0.148097736657904
SNX13	BTAF1	370	8	11	13	11	0	9	0	0	44.6	0.254	2.07299663296849E-10	0.153358661475888
ZNF678	ZNF491	355	2	24	6	7	0	26	0	2	44.92	1.789	2.07299663296849E-10	0.168466279545681
CLNK	CYLC2	311	1	49	2	6	2	43	1	7	45.18	6.829	2.07299663296849E-10	0.178264636705277
CCDC73	IL16	205	2	171	4	8	5	18	1	8	45.358	11.577	2.07299663296849E-10	0.192198967460225
RBAK	C2orf71	155	4	225	4	8	3	4	0	19	44.772	13.926	2.07299663296849E-10	0.225656045690483
ZNF230	ZNF567	266	0	11	0	4	0	134	6	1	44.985	3.932	2.07299663296849E-10	0.317879113677369
MEIOC	ARMC2	213	0	22	4	6	0	150	2	25	44.896	20.061	2.07299663296849E-10	0.358454748548363
FRYL	REPS1	246	1	95	19	10	8	30	0	13	45.127	12.094	2.07299663296849E-10	0.435651613177071
PCNX1	TENM3	307	30	30	7	15	0	28	3	2	44.915	2.616	2.07299663296849E-10	0.606191578021802
CHD6	LRRIQ4	217	0	80	15	8	6	76	0	20	45.234	24.427	2.07299663296849E-10	0.64159061028625
MBD5	DZIP3	366	4	16	11	9	0	16	0	0	44.927	0.643	2.07299663296849E-10	0.717315608850006
RGPD8	UBR5	340	21	3	2	6	3	47	0	0	45.198	0.362	2.07299663296849E-10	0.763125224975969
TRIP12	INTS7	368	3	11	19	10	0	10	0	1	44.816	0.338	2.07299663296849E-10	0.888968460914328
RBBP8	ALOX5	360	7	20	4	8	0	20	0	3	44.713	1.313	2.07299663296849E-10	0.919307197169256
CSPP1	FBXO43	317	3	18	5	7	0	58	0	14	44.803	5.661	2.07299663296849E-10	0.95540872650947
ARID2	C1orf168	325	1	47	16	9	4	14	1	5	44.895	2.527	2.07299663296849E-10	1
CCDC73	CFAP47	218	14	146	3	11	3	18	1	8	45.164	10.267	2.07299663296849E-10	1
MSH6	ENC1	324	12	2	5	9	0	70	0	0	45.074	0.354	2.07299663296849E-10	1
NOTCH1	LYST	216	16	65	13	11	1	72	0	28	44.605	24.409	2.07299663296849E-10	1
OTUD4	HEATR5B	275	8	75	7	11	7	23	2	14	44.875	8.509	2.07299663296849E-10	1
RAD54B	C1orf168	323	3	50	4	7	0	28	1	6	44.661	4.678	2.07299663296849E-10	1
TRRAP	IFT172	293	6	54	34	15	5	10	3	2	44.823	1.872	2.07299663296849E-10	1
ZNF99	HECTD2	191	0	7	1	4	3	206	5	5	44.511	6.191	3.10949494945274E-10	0.00646586599506786
LRRIQ4	MED13	279	10	19	0	7	1	93	7	6	43.892	6.234	3.10949494945274E-10	0.149700116886977
DDX4	SULF1	284	12	12	0	7	0	103	3	1	44.036	3.38	3.10949494945274E-10	0.177635001423372
ABCD2	FLT1	358	10	19	4	8	0	19	4	0	43.812	0.912	3.10949494945274E-10	0.185986182103483
SLC12A5	VIRMA	332	7	23	11	11	1	28	2	7	44.508	2.692	3.10949494945274E-10	0.206018049491887
MET	FER	302	7	46	7	9	5	40	0	6	44.278	6.071	3.10949494945274E-10	0.23258672606404
PTK2	CDKL5	352	3	37	16	9	0	3	0	2	44.48	0.495	3.10949494945274E-10	0.280993386925841
MAEL	KMT2E	222	0	40	1	4	0	121	10	24	44.077	22.801	3.10949494945274E-10	0.405566937954413
ACSM1	UBR3	324	20	23	2	10	0	38	2	3	44.594	2.747	3.10949494945274E-10	0.44300314876373
ZNF256	RTN4	348	2	46	5	7	2	11	0	1	43.962	1.389	3.10949494945274E-10	0.526779951444293
DDX4	ASIC5	291	7	10	0	6	1	103	2	2	44.092	3.103	3.10949494945274E-10	0.538070150086597
PDE2A	ST18	350	7	21	8	9	0	22	3	2	43.842	1.397	3.10949494945274E-10	0.546377347333817
SZT2	TANC2	271	11	14	9	12	3	94	6	2	44.258	4.031	3.10949494945274E-10	0.565780935476114
SOGA3	MELTF	310	7	65	15	10	0	14	0	1	44.44	2.538	3.10949494945274E-10	0.641723375446827
ZNF431	SAMD9	173	13	108	5	9	0	67	2	45	44.227	43.603	3.10949494945274E-10	0.644734232736114
MMAA	GUCY1A3	335	12	21	0	7	1	43	2	1	44.473	2.42	3.10949494945274E-10	0.684127336552568
PTPN21	MSH6	112	5	24	0	6	1	226	3	45	44.425	45.943	3.10949494945274E-10	0.685536318051759
CCDC73	ZFP30	363	1	14	10	7	0	24	2	1	44.2	0.933	3.10949494945274E-10	0.829260354411022
RBBP8	ZNF546	322	8	57	4	8	0	18	0	5	44.262	3.547	3.10949494945274E-10	0.85658613918786
HHIP	TANC2	351	17	16	5	11	2	18	1	1	44.438	0.837	3.10949494945274E-10	0.952309667424763
ABCB4	CRB1	262	15	8	3	9	0	117	2	6	43.966	4.382	3.10949494945274E-10	0.959293498559188
ARFGEF2	TRIM10	307	0	73	9	6	9	12	1	5	44.38	3.34	3.10949494945274E-10	0.988958765357899
SNX13	ZNF546	328	5	56	11	10	3	5	1	3	44.133	1.204	3.10949494945274E-10	0.991200615308816
ANXA6	MYH7	347	25	19	3	11	1	14	0	2	44.422	0.88	3.10949494945274E-10	1
BMPER	GRM5	351	22	8	5	11	0	21	0	4	43.809	0.781	3.10949494945274E-10	1
CUZD1	STK39	366	4	12	1	6	0	33	0	0	44.496	0.964	3.10949494945274E-10	1
GRM5	TENM2	301	27	49	9	14	10	10	0	2	44.208	1.691	3.10949494945274E-10	1
ILF3	TENM3	333	35	32	2	12	0	7	1	0	44.481	0.602	3.10949494945274E-10	1
ITPR2	ADAM9	309	0	14	14	7	0	66	3	9	44.082	4.334	3.10949494945274E-10	1
MARCH10	OXR1	159	5	2	1	7	1	239	6	2	44.159	2.398	3.10949494945274E-10	1
TECRL	SULF1	353	12	7	7	10	0	27	0	6	44.215	1.092	3.10949494945274E-10	1
TECRL	ZNF431	262	6	104	9	8	0	23	0	10	43.937	9.429	3.10949494945274E-10	1
TRPC4	ARMC2	312	0	39	21	8	2	34	0	6	44.076	4.604	3.10949494945274E-10	1
ZNF677	ITPR2	296	11	62	2	9	2	25	1	14	44.497	7.466	3.10949494945274E-10	1
TOPORS	FLT1	353	12	17	3	9	1	25	1	1	43.458	1.182	4.14599326593698E-10	0.0218338466368063
LGR5	MBD5	310	11	9	2	8	1	74	1	6	43.728	3.008	4.14599326593698E-10	0.0380740332137252
CCDC73	DLEC1	144	2	232	1	7	9	7	2	18	43.574	15.586	4.14599326593698E-10	0.187585457938814
ZNF491	CFAP45	301	6	80	1	7	1	19	1	6	43.781	5.296	4.14599326593698E-10	0.243954996334292
RBM44	XRN2	360	4	13	4	7	0	33	0	1	43.48	1.17	4.14599326593698E-10	0.313739115810823
CCDC73	ZFP90	355	1	22	10	7	0	26	0	1	43.552	1.537	4.14599326593698E-10	0.4585988639039
RBL2	ZNF256	212	4	5	5	8	0	179	2	7	43.7	5.538	4.14599326593698E-10	0.482703581853056
CATSPERB	ST18	324	7	19	5	9	1	51	3	3	43.558	2.992	4.14599326593698E-10	0.624932131591356
ZNF416	RAD54B	361	4	34	4	7	0	11	0	1	43.461	1.032	4.14599326593698E-10	0.79503409310012
ZNF491	RNF180	325	6	56	2	7	0	18	1	7	43.651	3.879	4.14599326593698E-10	0.813392667054196
PCF11	TULP4	270	12	52	7	12	3	55	4	7	43.443	9.526	4.14599326593698E-10	0.867000341177409
NEK1	KIF13B	221	6	24	0	6	1	121	17	26	43.727	18.75	4.14599326593698E-10	0.876216361324819
ZFP90	GUCY1B3	374	9	8	1	7	0	21	2	0	43.532	0.417	4.14599326593698E-10	0.951244677646661
C1orf168	KCNMA1	342	9	4	3	8	0	50	6	0	43.676	0.505	4.14599326593698E-10	1
CACNA1F	GREB1L	302	8	9	20	14	2	59	5	3	43.755	1.995	4.14599326593698E-10	1
LRRC49	UGT1A9	379	2	11	8	7	2	13	0	0	43.509	0.355	4.14599326593698E-10	1
TAF1	VIRMA	343	10	23	9	10	4	19	0	4	43.475	1.596	4.14599326593698E-10	1
SYCP1	ZNF528	310	6	33	3	8	1	52	2	7	43.301	5.871	5.18249158242123E-10	0.0959418462460815
TRHDE	FLT1	361	10	14	17	10	5	3	2	0	43.105	0.111	5.18249158242123E-10	0.172615415157257
LEMD3	PAPPA2	316	28	55	3	11	0	5	2	2	43.186	1.056	5.18249158242123E-10	0.286142738541352
CCDC73	ZNF546	312	7	59	6	9	2	26	0	1	43.399	4.07	5.18249158242123E-10	0.286782701741252
ITGAM	LPL	137	1	44	1	6	1	179	2	51	43.348	53.163	5.18249158242123E-10	0.339021497989894
RBL2	MSH6	175	3	43	4	8	1	159	3	26	43.066	31.675	5.18249158242123E-10	0.339881283265466
BRD1	ARHGEF2	323	6	6	15	10	0	58	0	4	43.054	1.586	5.18249158242123E-10	0.377295336107536
MDGA2	PREX2	283	17	44	8	12	0	40	4	14	42.733	8.22	5.18249158242123E-10	0.418784974305085
TRIP12	FLT1	356	9	17	15	12	2	10	1	0	42.932	0.444	5.18249158242123E-10	0.451156111516496
PAPPA2	UBR3	295	11	18	22	16	3	47	5	5	42.825	3.277	5.18249158242123E-10	0.456357671578597
APPL1	SLITRK1	317	12	4	1	8	0	74	5	1	42.815	0.947	5.18249158242123E-10	0.490964888999021
MBD5	ZIC4	361	8	17	10	10	0	14	1	1	42.816	0.687	5.18249158242123E-10	0.595088845044926
CSPP1	KAT6A	251	11	76	3	8	1	61	0	11	42.708	15.699	5.18249158242123E-10	0.596427607017924
ADAMTS20	IFT172	295	8	49	13	12	3	29	4	9	43.341	5.77	5.18249158242123E-10	0.601349594421619
CYP7B1	TTLL11	312	3	66	7	7	0	22	0	5	42.833	4.733	5.18249158242123E-10	0.601586530788301
PTK2	PCDHGC4	350	6	36	15	10	0	4	0	1	43.314	0.473	5.18249158242123E-10	0.645516302575777
CACNA1F	CACNA1D	290	15	14	21	15	0	64	1	2	43.059	2.854	5.18249158242123E-10	0.647378383196234
ZNF431	SULF1	275	12	7	5	9	0	107	1	6	43.155	3.719	5.18249158242123E-10	0.710244816442895
RC3H1	AGL	196	6	169	1	8	8	20	2	12	43.341	14.589	5.18249158242123E-10	0.737392659126717
MYCBP2	TENM2	251	21	46	21	19	9	48	1	6	42.938	8	5.18249158242123E-10	0.767082172516169
DCAF13	INTS7	130	0	5	0	5	0	267	8	7	43.306	8.039	5.18249158242123E-10	0.78610649683244
UPF1	PPARA	344	0	47	14	7	2	7	0	1	43.007	0.962	5.18249158242123E-10	0.823970254234144
NDST3	RFC1	368	7	22	7	9	1	7	1	0	43.103	0.388	5.18249158242123E-10	0.840876466948118
RAD50	NLRC4	359	7	20	5	8	0	23	0	0	42.742	1.144	5.18249158242123E-10	0.932471094664376
BUB1	SPTAN1	348	19	29	8	12	0	6	0	0	43.395	0.454	5.18249158242123E-10	1
CFAP100	PLXNA1	333	20	9	7	10	2	30	10	1	43.049	0.831	5.18249158242123E-10	1
CHD8	ANXA6	344	3	15	23	11	1	24	1	0	42.868	0.94	5.18249158242123E-10	1
DENND4A	PTPRD	276	9	89	4	9	5	24	0	6	42.944	7.215	5.18249158242123E-10	1
DOCK2	RFC1	330	5	19	25	12	1	27	0	3	42.775	1.741	5.18249158242123E-10	1
G2E3	IL16	223	4	172	0	6	3	4	1	9	43.353	5.767	5.18249158242123E-10	1
G2E3	MAP3K21	243	7	149	1	7	1	8	0	6	42.997	5.345	5.18249158242123E-10	1
G2E3	RALGAPA2	311	12	76	0	7	2	9	1	4	42.934	2.6	5.18249158242123E-10	1
GATB	MYO5C	162	8	125	0	6	3	74	0	44	43.151	49.24	5.18249158242123E-10	1
GUCY1A2	KAT6A	308	9	82	5	8	6	2	2	0	43.257	0.418	5.18249158242123E-10	1
NUP155	RFC1	362	8	22	7	9	0	13	0	1	43.298	0.809	5.18249158242123E-10	1
ZNF431	GREB1L	273	13	8	4	10	0	104	4	6	43.07	3.939	5.18249158242123E-10	1
ZNF431	SERPINA12	275	3	16	7	7	0	101	0	13	42.753	8.163	5.18249158242123E-10	1
RASAL2	TRIM37	366	9	22	6	9	1	8	0	1	41.558	0.521	6.21898989890547E-10	0.0135533581185754
PHLPP1	CLASP1	351	11	18	8	10	1	20	0	3	41.504	1.232	6.21898989890547E-10	0.0210635179927803
ZNF491	BTAF1	367	11	9	1	7	1	24	1	1	41.496	0.623	6.21898989890547E-10	0.0273608893954088
ABCA8	C1orf168	248	0	26	18	8	1	89	3	29	42.502	16.556	6.21898989890547E-10	0.0444924253436988
MAGI3	KIF20A	338	4	23	2	6	1	44	4	0	41.959	2.499	6.21898989890547E-10	0.0464807397574621
ZRANB3	ARMC2	229	1	22	3	6	2	135	1	23	41.698	17.384	6.21898989890547E-10	0.076976011078691
TAF1	MAP4K4	361	11	4	12	11	0	23	0	0	41.838	0.237	6.21898989890547E-10	0.0940682333257356
TSC22D1	ABCB4	227	3	98	2	7	4	56	2	23	41.633	23.661	6.21898989890547E-10	0.0948904871281453
DENND4A	HPX	355	0	19	12	6	0	23	0	7	41.611	1.931	6.21898989890547E-10	0.104809379280805
ALOX5	USP7	374	9	1	7	8	0	18	5	0	42.681	0.046	6.21898989890547E-10	0.11502630319623
NEK3	USP53	158	0	197	2	5	2	27	0	31	41.974	32.019	6.21898989890547E-10	0.128816784458759
LRFN2	SLC4A5	237	6	61	9	9	6	75	0	19	41.69	19.184	6.21898989890547E-10	0.130973653477153
CDKL5	JAKMIP1	354	14	3	3	9	0	36	1	2	42.276	0.481	6.21898989890547E-10	0.134417180164637
CATSPERE	ST18	320	8	13	6	9	0	54	2	10	41.699	3.708	6.21898989890547E-10	0.184553733800842
CAD	FLT1	340	10	19	11	11	0	30	1	0	42.668	1.465	6.21898989890547E-10	0.196953051181036
RABGAP1L	MYH10	338	7	22	8	9	0	34	3	1	42.106	2.038	6.21898989890547E-10	0.201908528067133
ST18	LPIN3	195	4	181	1	7	11	10	0	13	42.603	11.183	6.21898989890547E-10	0.249909710691465
ESCO2	ITPR2	255	11	56	0	7	1	68	3	21	41.868	17.132	6.21898989890547E-10	0.251198513473079
SULF1	KMT2E	323	5	59	9	9	4	12	0	1	41.621	1.975	6.21898989890547E-10	0.270641879784197
CSPP1	C1orf168	300	4	34	4	7	1	51	0	21	42.356	9.754	6.21898989890547E-10	0.270702945151061
MBD5	RBM44	349	3	34	12	8	0	16	0	0	42.011	1.363	6.21898989890547E-10	0.332801399276247
CHD8	MYH7	327	17	18	17	15	3	20	4	1	41.559	1.09	6.21898989890547E-10	0.360985005287674
DDX4	SLC26A7	278	4	26	1	6	0	92	1	14	42.376	10.341	6.21898989890547E-10	0.369549630498639
COL7A1	ABCC1	200	10	53	12	14	3	98	6	26	42.649	25.984	6.21898989890547E-10	0.382032360426638
RBBP8	AP4B1	154	2	231	7	5	0	8	1	14	42.437	13.243	6.21898989890547E-10	0.397494768411794
ZNF256	CFAP45	307	6	83	5	8	1	9	0	3	41.674	2.567	6.21898989890547E-10	0.398665369182939
SEL1L3	ENC1	354	11	2	4	9	0	41	1	0	42.667	0.207	6.21898989890547E-10	0.402884381966184
CCDC73	ANKRD17	365	7	6	8	9	0	24	2	1	41.588	0.442	6.21898989890547E-10	0.411672053020779
MBD5	HDAC9	366	14	6	9	11	0	16	0	0	42.191	0.247	6.21898989890547E-10	0.414961481399296
ACSM1	RBM44	340	4	23	4	7	1	33	0	10	42.22	3.495	6.21898989890547E-10	0.421093828716815
MMRN1	ADD2	291	11	19	3	8	0	76	1	13	41.791	7.138	6.21898989890547E-10	0.425356965839638
NCOA6	DOCK2	309	25	21	10	13	1	35	0	8	41.496	3.343	6.21898989890547E-10	0.447661319263954
SLC24A2	MPP5	349	0	42	12	6	0	13	0	0	42.633	1.351	6.21898989890547E-10	0.458354000501967
AGL	ALOX5	205	1	11	8	8	0	171	6	12	42.366	10.549	6.21898989890547E-10	0.464989787546815
ATP8A2	DOCK11	285	10	48	10	12	4	42	2	9	42.542	7.57	6.21898989890547E-10	0.474052400982062
KMT2E	IFT122	258	1	85	5	6	3	45	5	14	41.841	14.53	6.21898989890547E-10	0.47503286342329
SPTBN1	SLC4A5	279	5	77	22	10	1	20	0	8	41.916	6.198	6.21898989890547E-10	0.500100355860041
EML6	UGT1A9	357	1	12	17	8	1	26	0	0	41.442	0.79	6.21898989890547E-10	0.509375122879844
STRBP	ARHGEF4	279	3	118	1	6	2	11	0	2	42.048	3.805	6.21898989890547E-10	0.51103914880122
POSTN	IKZF2	323	3	9	12	8	2	63	0	2	42.15	1.801	6.21898989890547E-10	0.516850710108629
RBL2	ITPR2	169	3	49	5	8	0	149	10	29	41.921	35.061	6.21898989890547E-10	0.526163372315352
GNPTAB	HCFC2	358	5	11	4	7	1	33	0	3	41.674	1.244	6.21898989890547E-10	0.535760511026569
ZNF99	KIAA2026	143	2	53	0	6	2	148	10	58	41.569	56.881	6.21898989890547E-10	0.547873381413659
RABGAP1L	RFC1	344	8	15	7	9	1	31	0	7	42.501	2.106	6.21898989890547E-10	0.564285447802386
DAAM1	KMT2E	327	8	58	1	6	5	16	0	1	41.889	2.495	6.21898989890547E-10	0.583413035812849
MTMR12	ST18	346	9	20	3	8	0	31	2	3	42.051	1.955	6.21898989890547E-10	0.608753934640276
RFC1	FLT1	352	11	19	7	10	0	22	1	0	42.507	1.064	6.21898989890547E-10	0.609772407833515
ZNF521	FAM13C	369	3	10	16	9	0	14	0	1	42.258	0.419	6.21898989890547E-10	0.65732541100545
GTF3C3	GREB1L	312	12	10	3	9	0	66	6	4	42.037	2.5	6.21898989890547E-10	0.661354407433738
HHIP	NALCN	324	32	28	5	13	0	19	1	0	41.977	1.434	6.21898989890547E-10	0.682582911048059
ZNF431	ZFP30	279	3	12	7	7	0	111	0	3	42.246	4.222	6.21898989890547E-10	0.687662523133966
CPD	ZIM2	345	8	34	4	8	2	17	0	4	41.602	1.995	6.21898989890547E-10	0.695263222756996
CTTNBP2	USP7	326	9	1	16	12	0	57	1	0	41.628	0.148	6.21898989890547E-10	0.709879360253896
CCDC73	RBBP8	351	4	23	9	8	0	27	0	0	42.294	1.549	6.21898989890547E-10	0.724230445298031
ZRANB3	ZNF546	231	2	19	4	7	0	109	7	43	42.277	23.443	6.21898989890547E-10	0.74583553814962
ARID5B	ARHGAP19	365	0	32	12	6	0	7	0	0	41.989	0.554	6.21898989890547E-10	0.748562299706617
SAMD9	FILIP1	205	9	31	12	12	0	124	7	22	42.275	20.257	6.21898989890547E-10	0.753495547502504
SULF1	RIMBP2	316	26	45	9	13	0	11	0	2	42.022	1.634	6.21898989890547E-10	0.764000006957655
GREB1L	ALOX5	358	5	18	15	10	2	11	0	3	41.683	0.754	6.21898989890547E-10	0.768061482290777
ERCC4	FAM161A	99	0	196	0	5	6	48	1	67	41.576	73.768	6.21898989890547E-10	0.772563841459882
NOTCH2	CHRM2	337	14	4	7	11	0	45	3	1	41.602	0.594	6.21898989890547E-10	0.787003595351224
NDST3	SERPINA12	366	2	29	10	7	0	7	1	0	41.872	0.505	6.21898989890547E-10	0.791474632234968
SASS6	MTMR12	141	0	16	3	6	0	231	5	20	41.783	22.147	6.21898989890547E-10	0.802786562719126
SEMA3E	P3H2	277	2	13	5	7	0	106	2	10	42.029	6.571	6.21898989890547E-10	0.828075613455391
PIK3C2A	CLOCK	279	2	42	3	6	2	77	0	11	42.05	11.403	6.21898989890547E-10	0.83068251378672
ADGRL3	UNC45A	297	0	39	29	9	4	39	2	3	42.061	4.667	6.21898989890547E-10	0.83555805031405
ADCY7	GRM5	356	20	12	7	12	0	14	1	0	42.075	0.44	6.21898989890547E-10	0.839656988543384
ADCY5	CACNA1D	354	18	16	12	13	0	9	0	0	42.255	0.38	6.21898989890547E-10	0.853322797813991
ACACA	OTUD4	334	11	34	16	13	4	8	1	1	41.474	0.836	6.21898989890547E-10	0.858724275712725
ATP8A2	ZNF226	319	1	23	16	8	2	46	0	7	41.564	4.025	6.21898989890547E-10	0.860358819014253
CCDC73	ARMC2	332	1	45	9	7	1	26	0	1	42.414	3.074	6.21898989890547E-10	0.887971927830092
ZNF521	CNOT10	359	0	23	17	7	1	13	0	2	41.64	0.945	6.21898989890547E-10	0.910084971131532
PTK2	ZNF491	367	1	24	15	8	2	5	0	0	42.518	0.303	6.21898989890547E-10	0.914687131683194
CAGE1	PANK1	279	3	14	0	5	1	101	1	18	41.655	9.243	6.21898989890547E-10	0.936994751345267
APPL1	ITPR2	254	12	67	0	7	2	69	2	9	41.988	14.857	6.21898989890547E-10	0.959581077210156
SLC4A5	JAK1	309	7	5	6	9	0	77	2	7	42.561	2.533	6.21898989890547E-10	0.963065439611663
ZNF678	SEMA3E	266	5	110	2	7	4	24	0	4	41.631	7.901	6.21898989890547E-10	0.965820817088629
VIT	MTHFD1L	322	4	18	4	7	2	57	4	4	42.278	3.347	6.21898989890547E-10	0.971311054186086
ZNF814	GREB1L	350	17	11	6	10	2	25	0	1	42.305	0.806	6.21898989890547E-10	0.975213947845088
CSPP1	DOCK2	295	25	18	2	10	0	57	3	12	41.694	5.419	6.21898989890547E-10	0.978503343624538
PPIP5K2	UGT1A9	324	3	5	3	6	0	73	0	8	41.59	2.568	6.21898989890547E-10	0.998038372429508
ARMC2	DGKI	343	14	10	0	6	2	42	3	2	42.024	1.33	6.21898989890547E-10	1
C2CD5	FDPS	372	0	23	9	4	4	7	2	1	41.589	0.476	6.21898989890547E-10	1
CDC42BPB	G2E3	376	1	12	16	8	1	7	0	1	42.079	0.263	6.21898989890547E-10	1
CEP290	KAT6A	223	7	64	9	10	1	83	2	23	42.146	23.466	6.21898989890547E-10	1
CEP290	P3H2	281	1	12	11	8	1	96	2	10	41.898	5.845	6.21898989890547E-10	1
CHD2	NUF2	251	2	106	8	8	5	30	0	12	42.404	12.421	6.21898989890547E-10	1
CHD8	GREB1L	338	13	11	20	14	1	23	0	2	41.645	0.869	6.21898989890547E-10	1
CIC	FLNA	327	23	28	15	16	1	8	3	1	42.355	0.717	6.21898989890547E-10	1
CSPP1	RAD54B	312	3	23	4	7	1	60	1	11	41.432	5.946	6.21898989890547E-10	1
CSPP1	ZNF106	199	6	133	0	6	6	21	0	51	41.527	32.792	6.21898989890547E-10	1
CTTNBP2	GREB1L	312	12	12	14	13	1	55	2	1	41.437	1.916	6.21898989890547E-10	1
DCAF13	ZNF625	100	0	35	0	4	1	191	0	91	42.616	85.209	6.21898989890547E-10	1
DHX9	SLITRK2	384	9	7	10	10	0	2	0	0	41.49	0.036	6.21898989890547E-10	1
HGSNAT	PDE10A	360	8	8	2	7	0	37	0	0	42.683	0.731	6.21898989890547E-10	1
HTR2B	GAD1	367	8	18	2	7	0	11	0	9	42.164	1.333	6.21898989890547E-10	1
IGSF1	SOGA1	284	6	74	10	10	2	32	1	3	41.952	6.858	6.21898989890547E-10	1
KEL	FER	300	9	44	2	7	3	47	0	10	41.753	7.676	6.21898989890547E-10	1
KEL	RBBP8	329	5	19	4	7	1	54	0	3	41.542	3.096	6.21898989890547E-10	1
LRRIQ4	PARG	279	7	22	1	7	0	98	3	5	42.495	6.884	6.21898989890547E-10	1
MTHFD1L	HDAC9	364	14	5	5	10	0	22	1	1	42.406	0.352	6.21898989890547E-10	1
MYCBP2	RIMS1	266	19	33	25	21	3	44	7	4	42.112	5.118	6.21898989890547E-10	1
MYCBP2	ZNF425	295	2	21	32	12	5	51	2	2	42.373	3.304	6.21898989890547E-10	1
MYH11	ITGB8	188	2	8	6	8	0	197	4	9	42.32	8.711	6.21898989890547E-10	1
PPIP5K2	CCDC88A	295	9	28	1	7	1	75	1	5	41.88	6.551	6.21898989890547E-10	1
RAD54B	PRKD1	334	18	24	2	9	0	32	1	2	42.241	2.255	6.21898989890547E-10	1
RFC1	ARMC2	337	1	44	9	7	1	21	0	2	42.393	2.619	6.21898989890547E-10	1
SEC24D	TRIP12	334	19	9	2	9	1	46	1	1	42.599	1.205	6.21898989890547E-10	1
TFEC	RAD54B	344	6	28	0	5	2	32	0	5	41.909	2.985	6.21898989890547E-10	1
ZNF677	HDAC9	348	16	5	4	9	0	39	0	1	42.151	0.611	6.21898989890547E-10	1
GTF3C3	CATSPERB	285	7	42	2	7	3	63	1	12	40.433	10.075	7.25548821538972E-10	0.010555763902302
ARHGAP20	ZBTB39	342	2	31	8	7	3	26	1	2	40.258	2.304	7.25548821538972E-10	0.0357633503788934
MTNR1B	VIT	292	5	49	4	7	0	48	1	16	40.418	10.272	7.25548821538972E-10	0.0464288169586619
EIF4G3	CFAP43	288	13	61	0	7	2	39	3	9	41.08	8.463	7.25548821538972E-10	0.0507604514121688
AMPD3	KIF20A	302	5	16	3	7	2	79	2	6	41.047	4.64	7.25548821538972E-10	0.0525501707229422
LRRIQ4	FRYL	256	22	30	0	8	0	86	7	13	40.698	11.057	7.25548821538972E-10	0.0546270689799823
CTNND1	SAMD9L	215	5	154	7	9	4	15	1	12	40.472	11.318	7.25548821538972E-10	0.0596583786934099
DYNC1H1	TRIM16	144	0	153	12	8	19	35	0	51	40.468	45.807	7.25548821538972E-10	0.0679094082674977
HOMER2	VEGFC	371	7	15	1	6	0	20	2	0	40.233	0.739	7.25548821538972E-10	0.0746977925560942
MBD5	ARHGAP35	356	21	9	7	11	2	16	0	0	41.394	0.378	7.25548821538972E-10	0.086022324208079
ST18	RIMS2	313	27	40	6	12	1	20	0	3	40.247	2.63	7.25548821538972E-10	0.0926904580008657
IL16	TMEM117	221	2	4	4	7	0	174	4	6	40.404	4.444	7.25548821538972E-10	0.102362397026401
PROS1	KIF20A	362	6	23	7	8	0	15	0	1	40.995	0.958	7.25548821538972E-10	0.106732728522528
ESR2	DGKB	359	15	25	2	8	0	13	0	0	40.956	0.819	7.25548821538972E-10	0.114160547640697
TMPO	CTNND1	292	10	13	3	8	0	79	2	15	40.43	6.596	7.25548821538972E-10	0.116636983970275
EIF4G3	GRIN2B	347	11	4	2	7	0	51	0	0	40.768	0.507	7.25548821538972E-10	0.117711477237095
TRRAP	CNOT1	321	20	12	30	18	6	13	0	2	40.315	0.603	7.25548821538972E-10	0.118969674001582
DAAM1	ABCD2	370	4	19	5	7	0	12	1	4	41.112	0.909	7.25548821538972E-10	0.119336927587924
DENND4A	MYH11	177	6	191	2	8	8	19	0	11	40.265	15.226	7.25548821538972E-10	0.135599676175347
ACSM1	BTAF1	346	11	10	4	8	0	42	0	1	41.068	1.185	7.25548821538972E-10	0.163661910418887
MYCBP2	ZEB1	298	5	15	35	13	1	50	0	5	41.197	2.989	7.25548821538972E-10	0.16386394979838
FER	KIAA0825	187	4	158	4	8	4	34	1	22	40.206	25.137	7.25548821538972E-10	0.191595408828906
VIT	NCOA6	301	12	31	4	9	0	50	3	12	40.665	6.766	7.25548821538972E-10	0.193612106509244
PTPRS	COL1A1	72	6	9	9	2	0	26	2	296	41.023	243.697	7.25548821538972E-10	0.199349798036523
ALOX5	F9	248	3	133	7	7	1	20	0	3	40.657	7.743	7.25548821538972E-10	0.202362846737039
ESCO2	ATAD2	296	11	15	0	6	2	79	3	10	40.608	5.562	7.25548821538972E-10	0.228133314643287
CCDC73	LRRC63	276	0	102	7	6	4	21	0	6	41.36	7.2	7.25548821538972E-10	0.22876441239309
CATSPERE	PROS1	320	7	14	7	8	0	64	0	2	41.149	2.64	7.25548821538972E-10	0.235467308966646
ZNF491	RFC1	355	10	22	2	7	0	25	0	1	40.35	1.484	7.25548821538972E-10	0.237482508252839
LEMD3	FLT1	367	13	19	5	9	0	9	0	0	40.452	0.433	7.25548821538972E-10	0.241465621704185
SLC10A5	RAD50	336	7	20	1	6	0	49	0	3	41.308	2.931	7.25548821538972E-10	0.244233748493849
KIF14	ARMC2	163	0	16	1	5	1	203	3	30	40.602	26.015	7.25548821538972E-10	0.246996640075306
GPR37	ALOX5	370	6	22	7	8	0	7	1	1	41.139	0.46	7.25548821538972E-10	0.283421688686137
ZC3H6	GUCY1B3	365	11	7	2	7	1	29	0	0	41.01	0.506	7.25548821538972E-10	0.284532531556641
SLC4A10	PPFIA2	374	15	9	10	11	1	1	1	0	40.859	0.023	7.25548821538972E-10	0.310590827085281
EIF4G3	ZNF491	335	3	24	3	6	0	49	0	2	41.268	3.234	7.25548821538972E-10	0.339109725036105
PRKD1	OTUD4	321	10	37	15	12	1	22	3	1	41.391	2.294	7.25548821538972E-10	0.340126277769694
EIF3A	HDAC9	350	12	3	12	9	3	29	4	0	40.249	0.228	7.25548821538972E-10	0.347797463586095
WDR75	ZC3H6	358	4	27	2	6	1	23	0	1	40.379	1.643	7.25548821538972E-10	0.35655104769277
ARHGEF4	STK39	278	4	9	3	6	0	119	0	3	41.089	3.579	7.25548821538972E-10	0.359729877133593
NAALAD2	MMRN1	209	4	52	5	7	2	107	0	36	41.226	31.149	7.25548821538972E-10	0.36140591546463
DENND4A	FLT1	344	11	19	8	10	0	29	1	0	40.841	1.406	7.25548821538972E-10	0.370949770424641
NPHP1	ZNF492	219	6	152	0	6	4	19	0	16	41.052	14.483	7.25548821538972E-10	0.396028080065605
VIT	GRM5	317	19	8	3	10	0	57	4	4	40.654	1.896	7.25548821538972E-10	0.396116578928789
KAT6A	C1orf168	274	2	39	9	8	2	72	1	15	41.099	11.745	7.25548821538972E-10	0.396293633414251
ZC3H6	ZNF546	320	6	57	2	6	2	22	4	3	40.265	3.731	7.25548821538972E-10	0.405151074280719
LYST	C1orf168	271	3	27	19	8	0	65	0	29	41.22	13.429	7.25548821538972E-10	0.406468565386999
DCAF5	GRM5	360	19	11	7	11	1	10	3	0	41.176	0.289	7.25548821538972E-10	0.407603690015607
MAP3K21	RBM44	229	1	22	7	7	0	141	3	12	41.055	12.876	7.25548821538972E-10	0.414699089624273
CNTNAP5	FER	280	3	44	25	9	0	44	4	13	40.983	8.528	7.25548821538972E-10	0.41799595628616
GALNT3	NPFFR2	364	7	19	3	7	0	18	0	4	40.872	1.249	7.25548821538972E-10	0.423686861822611
RABGAP1L	NCOA6	323	13	31	7	10	0	25	1	12	41.17	4.069	7.25548821538972E-10	0.437937861616078
DENND4A	ENC1	361	12	1	8	9	1	30	0	0	40.823	0.077	7.25548821538972E-10	0.445953911093606
ZBED5	RNF180	298	8	54	1	6	0	46	0	9	40.764	8.514	7.25548821538972E-10	0.447860544124598
ADAM17	PPP4R4	352	11	5	4	8	0	40	0	2	40.925	0.737	7.25548821538972E-10	0.465972834111811
CSPP1	PPFIA2	314	16	8	3	9	0	68	2	2	40.225	1.786	7.25548821538972E-10	0.46614409098232
MYH11	PPFIA2	188	4	6	5	9	0	192	14	4	40.693	5.026	7.25548821538972E-10	0.468695621721208
SYCP1	RFC1	320	8	21	4	8	0	58	1	2	41.27	3.441	7.25548821538972E-10	0.470087913934067
GREB1L	ZNF546	320	6	55	12	10	5	12	0	2	41.079	2.051	7.25548821538972E-10	0.476158980926262
CPD	UBE3C	366	8	13	5	8	1	21	0	0	40.811	0.683	7.25548821538972E-10	0.490258260267976
VPS13D	MYO5C	116	3	84	11	9	3	109	2	85	41.311	83.213	7.25548821538972E-10	0.5076005924405
UBR5	BUB1	375	8	6	17	10	0	4	2	0	40.317	0.062	7.25548821538972E-10	0.512495043361754
MMRN1	BTAF1	306	8	7	3	8	0	83	3	4	41.052	2.392	7.25548821538972E-10	0.528494846274616
MSH2	UGT1A9	366	2	12	9	7	0	25	0	1	40.741	0.837	7.25548821538972E-10	0.57228263382084
CATSPERB	ZC3H6	322	2	26	8	7	0	53	1	3	40.345	4.02	7.25548821538972E-10	0.581003896897566
ATP9B	VIT	281	4	48	10	8	0	53	1	17	41.017	11.404	7.25548821538972E-10	0.581349296986845
ZNF625	GRID2	222	4	65	0	4	0	84	13	30	40.835	27.007	7.25548821538972E-10	0.605845910598423
DBF4	ENTHD1	321	0	33	5	4	0	51	5	3	41.375	4.765	7.25548821538972E-10	0.611238888322519
ARHGAP19	MN1	360	15	9	0	6	0	32	0	0	40.273	0.718	7.25548821538972E-10	0.621720450245426
UGT3A1	CSPP1	250	1	60	8	6	0	80	5	12	40.233	16.478	7.25548821538972E-10	0.625457302869598
MMAA	XPO6	350	10	8	1	7	0	45	1	0	41.329	0.893	7.25548821538972E-10	0.652854078795938
TRPC4	RFC1	324	5	22	19	11	1	39	1	0	40.407	2.229	7.25548821538972E-10	0.659648472750558
TUBA3C	GPBP1	322	8	11	9	8	3	60	0	1	40.799	1.858	7.25548821538972E-10	0.679358616682279
SLC25A12	ADAM9	344	3	23	7	7	0	38	0	0	41.148	2.158	7.25548821538972E-10	0.719741768740477
TECRL	TTLL7	355	7	10	8	9	0	30	1	2	41.033	0.967	7.25548821538972E-10	0.735761080950552
ZRANB3	RBBP8	239	3	10	4	7	0	144	2	13	41.115	8.894	7.25548821538972E-10	0.741210592676022
DDX4	ZNF546	253	6	49	0	6	1	91	4	12	40.85	15.514	7.25548821538972E-10	0.744418412620975
ZC3H6	ZFP90	359	2	22	4	6	0	28	0	1	41.287	1.627	7.25548821538972E-10	0.757913425227192
LNPEP	SYCP1	222	4	30	0	5	4	127	3	27	41.308	21.621	7.25548821538972E-10	0.771055993947892
PPIP5K2	EML6	298	15	19	1	8	0	71	3	7	41.253	5.134	7.25548821538972E-10	0.783251243381883
SEMA3E	GRM5	272	12	8	3	9	0	102	12	4	40.544	3.295	7.25548821538972E-10	0.784225427282868
STAG1	TXLNG	347	1	18	14	7	0	28	0	7	40.535	2.188	7.25548821538972E-10	0.788675195222232
PNISR	ZNF782	263	2	133	7	5	0	7	2	3	40.441	3.35	7.25548821538972E-10	0.79361987361278
RC3H1	ANKRD50	346	8	17	8	9	0	31	3	0	40.69	1.338	7.25548821538972E-10	0.810725160775141
ANKRD28	ALOX5	339	7	20	6	8	1	39	0	2	40.302	2.255	7.25548821538972E-10	0.826930416104988
ARHGAP11A	PARPBP	329	1	21	5	6	2	53	1	4	40.846	3.501	7.25548821538972E-10	0.833499872551783
CCDC39	GRIA2	317	10	0	11	11	0	64	8	1	40.921	0.17	7.25548821538972E-10	0.844429169265599
CCDC73	ZNF677	333	5	40	9	8	0	27	0	0	41.255	2.7	7.25548821538972E-10	0.850019644053232
CPD	USP7	373	13	1	5	9	0	21	0	0	40.794	0.053	7.25548821538972E-10	0.850338563031706
CIT	TIE1	311	9	12	10	10	0	64	1	5	40.978	2.992	7.25548821538972E-10	0.86098189300894
MTHFD1L	P2RY10	351	4	28	8	7	0	20	3	1	40.824	1.523	7.25548821538972E-10	0.861551986042141
PLCB2	PCOLCE2	265	4	105	7	8	2	23	2	6	40.44	8.068	7.25548821538972E-10	0.869908154738476
MSH6	NLRC4	312	6	20	6	8	0	69	1	0	40.306	3.441	7.25548821538972E-10	0.882099801700557
SLC25A12	NUF2	258	3	109	4	7	3	27	0	11	40.875	11.259	7.25548821538972E-10	0.882954837627074
CSPP1	FAM13C	323	5	10	5	7	0	71	0	1	41.009	1.956	7.25548821538972E-10	0.897774910293561
TRIM6	SEC16A	173	10	168	1	8	5	18	0	39	41.354	29.646	7.25548821538972E-10	0.905489780686037
ADAM17	CSPP1	307	4	57	5	7	0	26	1	15	41.159	7.289	7.25548821538972E-10	0.913901974196104
EPHA6	FLT1	351	11	17	12	11	2	18	0	0	40.938	0.793	7.25548821538972E-10	0.928582792835724
ZNF431	ALOX5	276	6	12	5	8	1	103	1	10	41.348	6.2	7.25548821538972E-10	0.92913844827008
CSPP1	PABPC3	309	10	19	3	7	2	65	0	7	40.59	4.68	7.25548821538972E-10	0.964952412789022
AFP	RAG2	325	1	23	5	6	0	55	2	5	41.237	4.118	7.25548821538972E-10	0.980021690561917
ZFP30	MAP3K21	242	7	148	2	7	1	8	0	7	40.303	5.741	7.25548821538972E-10	0.982997127021607
RNF165	VIRMA	357	12	28	3	8	0	11	0	3	40.99	1.088	7.25548821538972E-10	0.991131600176047
ALOX12B	KCNH1	335	25	24	0	5	5	25	1	2	40.269	1.819	7.25548821538972E-10	1
ARAP1	SRCAP	294	27	38	8	15	2	34	3	1	40.923	3.719	7.25548821538972E-10	1
ARHGAP24	LRRC52	292	1	72	1	5	3	37	1	10	40.932	9.377	7.25548821538972E-10	1
CSPP1	BTAF1	323	7	8	4	8	0	65	4	3	40.869	1.875	7.25548821538972E-10	1
DAAM1	C1orf168	340	4	49	4	7	1	11	0	6	41.144	2.303	7.25548821538972E-10	1
DLGAP3	ST18	344	9	19	12	10	0	24	0	4	41.298	1.647	7.25548821538972E-10	1
DOCK3	KCNJ3	368	6	7	21	11	0	9	0	0	40.358	0.164	7.25548821538972E-10	1
DRP2	ZNF282	306	5	10	1	6	0	92	1	1	40.793	2.501	7.25548821538972E-10	1
ESR2	WDR88	280	3	116	4	6	0	8	0	5	41.077	3.846	7.25548821538972E-10	1
FER	FGFR1	340	3	6	8	7	1	51	5	1	41.231	0.915	7.25548821538972E-10	1
KIF26B	EXT1	241	1	2	22	10	0	137	8	1	40.531	1.087	7.25548821538972E-10	1
MFSD4B	HGF	315	4	44	1	5	0	41	5	7	40.616	6.015	7.25548821538972E-10	1
MSH2	STRBP	367	3	10	7	6	3	26	0	0	40.484	0.645	7.25548821538972E-10	1
MTHFD1L	BUB1	369	8	6	7	8	0	20	4	0	41.136	0.304	7.25548821538972E-10	1
MTHFD1L	VIRMA	344	10	29	6	9	0	21	1	2	40.828	1.801	7.25548821538972E-10	1
NCOA6	RFC1	334	7	14	13	10	1	35	0	8	41.131	2.419	7.25548821538972E-10	1
NDST3	KANSL1L	340	2	55	9	7	1	6	1	1	40.531	0.975	7.25548821538972E-10	1
PAM	ANKRD52	297	13	27	5	9	0	64	1	6	40.544	5.863	7.25548821538972E-10	1
PAPPA2	ITPR2	258	5	61	24	13	4	41	3	13	41.145	10.713	7.25548821538972E-10	1
RBBP8	NECAB1	370	3	14	4	6	2	23	0	0	41.191	0.791	7.25548821538972E-10	1
RFC1	TENM2	297	30	55	3	11	3	20	0	3	40.555	3.557	7.25548821538972E-10	1
RFC1	TREM1	284	0	98	8	6	3	17	0	6	40.893	5.906	7.25548821538972E-10	1
RIPOR1	IKZF2	323	1	13	16	8	0	59	2	0	41.202	1.942	7.25548821538972E-10	1
SCAF4	CFAP45	259	5	72	10	9	6	52	0	9	40.497	12.605	7.25548821538972E-10	1
SEC16A	USP7	187	4	1	8	10	0	204	8	0	41.103	0.52	7.25548821538972E-10	1
SH3PXD2B	STRBP	354	0	11	11	5	1	35	4	1	41.232	1.077	7.25548821538972E-10	1
TOGARAM1	EML5	195	9	118	1	8	12	36	4	39	40.482	30.348	7.25548821538972E-10	1
TRIP12	KCNMA1	368	10	4	17	12	0	10	1	0	40.28	0.105	7.25548821538972E-10	1
TRRAP	CACNA1D	325	12	16	37	17	0	13	2	0	41.001	0.588	7.25548821538972E-10	1
UBE4B	FER	289	5	46	8	9	2	52	2	9	40.232	8.472	7.25548821538972E-10	1
VPS13A	KAT6A	239	6	68	12	11	4	64	2	16	40.406	17.364	7.25548821538972E-10	1
ZRANB3	SCAF4	203	6	43	3	8	0	130	11	18	41.218	22.914	7.25548821538972E-10	1
ZSWIM5	CACNA1D	345	17	16	7	11	0	23	3	0	40.804	0.958	7.25548821538972E-10	1
