# Supplementary material for: Identification of Driver Epistatic Gene Pairs Combining Germline and Somatic Mutations in Cancer
Source: Int J Mol Sci. 2023 May 26;24(11):9323. doi: 10.3390/ijms24119323 (PMC10253732; doi:10.3390/ijms24119323)
Supplement: Supplementary file 1 [file ijms-24-09323-s001.zip › supplementary-file-s2.csv]

#GENE1	GENE2	ww	ws	wb	sw	ss	sb	bw	bs	bb	chi2	x*	epistatic-pvalue	sa-pvalue
FERMT1	ROS1	54	0	82	0	4	0	113	0	152	44.901	154.638	0	0.769998138803298
CRISP2	C1orf168	341	1	40	0	4	1	12	0	6	39.292	2.075	1.14268993663003E-09	1
ROBO3	TAF1L	192	23	42	0	3	1	111	0	33	36.898	28.571	3.04717316434674E-09	0.592411280798094
KNSTRN	SLITRK1	229	19	0	0	3	0	153	0	1	36.821	0.402	3.04717316434674E-09	1
MOV10L1	USP25	155	0	3	0	3	0	231	0	13	35.409	9.711	8.37972620195353E-09	0.751780604695618
CHRM2	SLC6A15	267	0	114	6	5	4	7	0	2	35.251	2.677	1.18077960118436E-08	0.0419034632175585
TMTC2	CFAP70	329	0	47	4	4	0	14	0	7	34.974	2.856	1.29504859484736E-08	0.110160689433267
SORCS1	MYH4	102	1	234	18	2	9	12	5	22	34.118	23.524	1.63785557583637E-08	1
KLB	CFAP70	91	1	17	0	3	0	256	0	37	33.528	39.456	2.09493155048838E-08	0.0937678906626665
KLB	NR4A1	104	1	4	0	3	0	279	0	14	33.528	13.152	2.09493155048838E-08	0.79110846697134
ALDH1L1	SCNN1D	147	0	42	0	3	1	143	0	69	33.473	58.683	2.24729020870572E-08	0.66717395893238
PCDH10	PPARGC1A	160	0	212	9	6	14	1	0	3	33.008	2.287	2.74245584791206E-08	1
MAGEB2	WASF3	222	1	10	1	4	0	161	1	5	32.401	6.256	3.92323544909643E-08	1
ACSM1	COL2A1	264	1	100	4	0	0	20	7	9	31.951	8.043	5.25637370849812E-08	0.829801735357627
KIAA0226L	DCAKD	195	0	8	0	2	2	188	0	10	31.898	8.888	5.52300136037846E-08	1
HERC2	RBMXL2	191	0	73	12	5	10	88	0	26	31.545	29.857	6.39906364512815E-08	0.516835276075565
DOCK2	PCDH10	333	17	4	19	12	0	20	0	0	31.434	0.224	6.70378096156282E-08	1
HACL1	DGCR8	347	1	26	0	3	0	26	1	1	31.408	1.822	6.70378096156282E-08	1
LRRC7	ZNF804B	160	3	180	19	9	13	6	1	14	31.462	10.778	6.70378096156282E-08	1
CTNND2	CCDC63	352	0	24	14	5	1	9	0	0	31.394	0.561	7.1227672716605E-08	1
CTSG	SLITRK1	347	15	1	1	6	0	34	1	0	31.168	0.089	7.96073989185585E-08	1
ARHGAP4	CCER1	332	7	18	2	5	1	36	0	4	30.735	2.256	9.97949211323557E-08	0.812168316570261
PDHA2	SLC26A3	328	2	48	5	5	1	12	0	4	30.631	2.122	1.03222990942246E-07	0.879142019749466
DCTN1	PPP6R3	352	2	16	0	3	1	26	0	5	30.358	1.632	1.17697063472893E-07	0.402066494978815
TAF1L	ADAMTS2	89	4	210	11	7	8	18	2	56	30.275	52.772	1.22267823219413E-07	0.609538212422432
MAGEB2	NLRP2	76	0	157	0	3	2	46	0	121	30.13	116.065	1.2874306619365E-07	1
DCAF8L1	PRDM5	360	0	25	9	4	0	6	0	1	30.074	0.464	1.33694722585713E-07	0.673394345245855
DYNC2H1	SRCAP	123	0	26	3	4	0	198	11	40	29.732	40.589	1.56929417963857E-07	0.874199790581977
ROCK1	THBS2	350	12	15	3	6	0	17	0	2	29.738	0.841	1.56929417963857E-07	1
ACSM5	FLG2	65	9	79	5	4	0	106	3	134	29.618	133.125	1.66451834102441E-07	0.329984590560946
PTPRU	ANKHD1	235	5	12	1	3	2	141	0	6	29.638	6.716	1.66451834102441E-07	1
R3HDM1	DGKB	224	5	6	1	5	0	149	8	7	29.612	5.254	1.66451834102441E-07	1
KRT31	UBR5	315	8	7	1	5	0	63	3	3	29.407	1.701	1.87020252961781E-07	1
RPGR	CRISP2	285	2	11	3	3	3	94	0	4	29.452	3.731	1.87020252961781E-07	1
SPATA31D1	ZNF536	234	29	43	4	11	2	62	9	11	29.308	11.263	1.96923565745908E-07	0.170202068495288
ATP12A	RASGRP3	304	0	31	0	2	2	62	0	4	29.34	5.761	1.96923565745908E-07	1
RELN	KIRREL	232	0	7	22	6	1	130	1	6	29.334	4.715	1.96923565745908E-07	1
VPS13A	PCDHGA10	114	3	206	6	3	0	25	0	48	29.26	47.181	2.03398808720145E-07	1
TAOK2	GNB3	310	0	26	2	3	0	58	0	6	29.012	5.12	2.24729020870572E-07	0.331213869309187
CSRNP3	CLEC17A	310	2	52	0	3	0	34	0	4	29.077	5.32	2.24729020870572E-07	1
LRRTM4	CUL4A	245	0	137	20	2	0	1	0	0	28.98	0.358	2.39583990046762E-07	1
SSFA2	ACTR3B	283	0	15	2	3	0	99	0	3	28.863	4.59	2.58247925678386E-07	0.845057641200218
CLEC9A	ACTR3B	365	0	17	2	3	0	17	0	1	28.863	0.81	2.58247925678386E-07	0.965483041707982
MYLK3	ATP2B3	124	9	2	0	2	0	261	1	6	28.787	5.435	2.7234110156349E-07	1
ITGBL1	SPATA31A7	338	0	25	4	1	0	31	5	1	28.688	2.106	2.88719657321853E-07	0.73431895617597
RFX6	GRIK4	353	5	23	4	5	0	15	0	0	28.626	0.882	2.88719657321853E-07	0.919416193573395
PCDHB5	ZNF804B	138	8	153	1	5	5	46	0	49	28.628	49.715	2.88719657321853E-07	1
RFX6	NLRP10	353	5	23	4	5	0	14	0	1	28.648	0.921	2.88719657321853E-07	1
MNDA	PCDHGA8	172	2	186	2	4	1	18	0	20	28.557	19.768	3.0090834997924E-07	1
CRISP2	ZNF521	351	21	10	0	5	0	16	2	0	28.413	0.424	3.15001525864344E-07	0.659444818392288
LCLAT1	TCEAL5	294	3	24	0	3	0	76	0	5	28.447	5.887	3.15001525864344E-07	0.775104608352953
PCDHA12	AMTN	233	0	125	0	2	6	23	0	16	28.496	13.851	3.15001525864344E-07	0.780352173687399
ITPR2	UMOD	314	2	11	9	5	1	55	4	4	28.441	2.305	3.15001525864344E-07	1
KCNH8	SORCS1	264	16	35	9	9	0	64	4	4	28.408	7.226	3.15001525864344E-07	1
PSD2	SUGP1	300	1	80	1	3	4	13	0	3	28.27	3.354	3.52329397127592E-07	0.00571959603978347
SACS	AGMO	162	12	11	1	1	2	197	0	19	28.118	16.658	3.67184366303782E-07	0.213155498576394
SPATA17	POLR3A	337	2	17	0	3	0	44	1	1	28.105	2.03	3.67184366303782E-07	1
ADAM23	CRISP2	364	1	18	5	4	0	13	0	0	28.087	0.592	3.85848301935406E-07	1
TCF20	XYLT1	213	5	12	0	3	3	142	6	21	27.934	13.863	4.00322374466053E-07	0.547041091472506
ASAP2	SUPT16H	176	0	14	1	3	0	198	1	12	27.838	13.65	4.2508065642637E-07	0.524970453687075
KLHDC4	APPBP2	150	0	6	0	2	1	236	0	10	27.803	9.791	4.2508065642637E-07	0.80268341255467
BACH2	MTUS2	176	1	195	4	4	2	13	1	9	27.763	11.42	4.45649075285711E-07	1
CSRNP3	CEP170B	327	3	34	0	3	0	32	0	6	27.69	3.81	4.70788253891571E-07	0.644379303553653
POP1	TEX13A	291	1	8	4	4	0	90	3	4	27.621	2.87	4.70788253891571E-07	0.664013117702668
ESPN	HACL1	357	0	28	0	2	0	17	1	0	27.685	1.184	4.70788253891571E-07	1
TRANK1	CLEC16A	285	1	24	5	4	1	80	0	5	27.517	6.256	4.96689225788518E-07	0.387060004037031
GABRA6	RBM15	287	1	48	4	3	6	46	0	10	27.553	8.307	4.96689225788518E-07	1
PCDHB13	RPS6KC1	162	0	13	3	3	0	210	0	14	27.51	15.158	4.96689225788518E-07	1
TRRAP	TRPM8	298	2	77	12	5	1	7	1	2	27.51	1.852	4.96689225788518E-07	1
UBR1	ACAD9	304	0	15	3	3	1	72	0	7	27.453	4.367	5.19543024521119E-07	0.0297695777273267
HIPK1	FAM63B	341	0	25	3	3	0	32	0	1	27.494	2.15	5.19543024521119E-07	0.285280758545949
ANKRD17	DOCK2	340	24	20	3	7	0	11	0	0	27.46	0.593	5.19543024521119E-07	0.66338717654442
SLC9A9	KCNB2	363	12	3	1	5	0	20	1	0	27.428	0.155	5.19543024521119E-07	1
SARDH	ADAMTS12	67	14	92	2	3	0	75	3	149	27.391	140.95	5.48872066227956E-07	0.0763617429896676
LRRK1	KIAA1549L	209	7	20	2	5	0	144	3	15	27.395	14.343	5.48872066227956E-07	0.161475224876347
LRIT2	ZNF804B	66	5	61	1	4	0	118	4	146	27.372	139.765	5.48872066227956E-07	0.226161353311142
EYS	SPATA31A5	134	3	40	0	2	6	127	0	93	27.327	74.264	5.48872066227956E-07	1
FEZ1	RALGAPB	285	0	15	0	1	0	95	7	2	27.335	4.154	5.48872066227956E-07	1
LRRCC1	SH3RF3	266	0	13	3	3	0	115	0	5	27.368	5.414	5.48872066227956E-07	1
SLC38A8	PXDN	346	6	24	1	4	0	23	0	1	27.346	1.523	5.48872066227956E-07	1
TMTC2	KLB	102	0	274	3	3	2	4	0	17	27.225	15.393	5.87342627427834E-07	0.419814273003453
PGR	PLEKHG3	228	0	64	3	3	0	75	2	30	27.298	24.861	5.87342627427834E-07	0.661575426188027
ARHGAP22	KMT2B	111	0	247	1	2	0	8	2	34	27.229	29.505	5.87342627427834E-07	0.808659044194341
HEPH	AFF2	343	9	4	11	7	1	27	3	0	27.125	0.289	6.20861532235648E-07	0.271912391336521
SERPINB2	FGB	154	0	84	2	3	0	116	2	44	27.147	51.457	6.20861532235648E-07	1
WASF3	NLRP2	117	0	267	1	3	2	4	0	11	27.104	10.451	6.20861532235648E-07	1
PSKH2	FAM171B	108	4	75	3	3	0	116	0	96	27.086	91.777	6.62760163245416E-07	0.685940445548031
GPC4	SEMA5A	217	6	13	0	3	1	157	1	7	27.076	8.325	6.62760163245416E-07	1
LAMB4	OTC	181	0	92	7	3	0	76	1	45	27.001	42.074	6.62760163245416E-07	1
TRIM58	BNC1	162	7	3	2	0	4	221	3	3	26.989	3.455	6.9856444792649E-07	0.201788376569388
NLRP4	SCN2A	101	9	17	2	3	0	232	2	39	26.973	39.013	6.9856444792649E-07	0.301742975852474
UBR5	GDA	356	0	23	11	4	1	7	0	3	26.954	0.668	6.9856444792649E-07	0.460383530674828
KCNA4	MAP3K19	269	3	113	8	5	1	5	0	1	26.982	1.763	6.9856444792649E-07	0.791984255623579
DHRS2	KLHL1	339	12	9	1	0	1	31	11	1	26.955	0.842	6.9856444792649E-07	1
RPL3L	CCNB3	321	3	5	1	2	1	60	7	5	26.989	1.662	6.9856444792649E-07	1
COL19A1	RIMS2	256	15	22	15	11	1	73	4	8	26.838	6.769	7.31702456088761E-07	0.59010923760057
RAB40A	HEPH	233	17	17	0	2	0	123	0	13	26.822	10.57	7.31702456088761E-07	1
SLC4A1	FAHD2B	277	0	42	4	3	0	73	0	6	26.871	9.528	7.31702456088761E-07	1
SPAG17	TRPC4	81	5	6	1	4	0	281	5	22	26.899	21.754	7.31702456088761E-07	1
TCF20	GRM7	104	6	120	3	3	0	83	0	86	26.834	88.585	7.31702456088761E-07	1
